# Supplementary material for: DNA Virome in Cardiac Tissue from Green Sea Turtles (Chelonia mydas) with Myocarditis
Source: Viruses. 2024 Jun 29;16(7):1053. doi: 10.3390/v16071053 (PMC11281379; doi:10.3390/v16071053)
Supplement: Supplementary file 1 [file viruses-16-01053-s001.zip]

Archive with 3 entries (3 files):
- Circovirus in Chelonia mydas - Supplementary Table S1 & Fig S1.pdf
- Supplemetary Table S2.xlsx
- Supplemetary Table S3.xlsx
