# Supplementary material for: DNA Virome in Cardiac Tissue from Green Sea Turtles (Chelonia mydas) with Myocarditis
Source: Viruses. 2024 Jun 29;16(7):1053. doi: 10.3390/v16071053 (PMC11281379; doi:10.3390/v16071053)
Supplement: Supplementary file 1 [file viruses-16-01053-s001.zip › Supplemetary Table S2.xlsx]

## Sheet: Sheet1
List of candidate viral genomes downloaded from NCBI
Hit	Accession	Description	Modification Date	Length
1	AF480884	Panine herpesvirus 2 strain Heberling, complete genome	2013-05-09	241087
2	KF493731	Hirudovirus strain Sangsue, complete genome	2013-11-20	1181042
3	KP836356	Marinitoga camini virus 2, complete genome	2016-03-30	50307
4	KT428292	Port-miou virus isolate 1, complete genome	2015-12-09	349275
5	KT726943	Human betaherpesvirus 5 strain NL/Rot4/Nasal/2012, partial genome	2017-01-17	235714
6	LC084754	Blueberry shoestring virus genomic RNA, partial sequence, clone: DECS_BSSV81	2015-09-16	230
7	MF084223	Human betaherpesvirus 5 strain LON1, complete genome	2018-05-08	235168
8	MF315029	Human mastadenovirus C isolate human/CHN/BJ09/2013/[P1/H2/F2], complete genome	2017-11-22	35958
9	MH616892	Circoviridae sp. isolate ctcd803, complete genome	2018-08-05	1036
10	MH617299	CRESS virus sp. isolate ctda128, complete genome	2018-08-05	1157
11	MH617353	CRESS virus sp. isolate ctce741, complete genome	2018-08-05	6979
12	AB515222	Feline immunodeficiency virus proviral env gene for envelope polyprotein, partial sequence, isolate: SMN5	2010-09-16	821
13	AF512031	Choristoneura fumiferana multiple nucleopolyhedrovirus, complete genome	2016-08-08	129593
14	AJ410493	Saimiriine herpesvirus 2 complete L-DNA sequence, strain C488	2005-04-15	113027
15	AP017398	Tokyovirus A1 DNA, nearly complete genome	2017-01-05	372707
16	AP017645	Acanthamoeba castellanii mimivirus DNA, nearly complete genome, strain: Mimivirus shirakomae	2016-10-05	1182849
17	CY077499	Influenza A virus (A/mallard/New Zealand/449-33/2004(H2N3)) segment 6, complete sequence	2010-12-03	1428
18	DQ109188	Dengue virus type 3 1Fclone6 polyprotein gene, partial cds	2016-07-26	752
19	DQ491001	Paramecium bursaria chlorella virus MT325 genomic sequence	2007-10-15	314335
20	DQ664501	Mastomys coucha papillomavirus 2, complete genome	2006-10-01	7522
21	DQ789975	Turkey adenovirus A isolate DV55/2000 hexon (PII) gene, partial cds	2016-07-14	733
22	EU069819	Bandicoot papillomatosis carcinomatosis virus type 1, complete genome	2007-11-29	7295
23	EU304328	Ostreococcus tauri virus OtV5, complete genome	2016-01-26	186713
24	EU522111	Musca domestica salivary gland hypertrophy virus, complete genome	2009-04-30	124279
25	EU700755	HIV-1 clone Patient322_Time2_CENTRAL_MEMORY_CLONE4 from Canada envelope glycoprotein (env) gene, partial cds	2016-07-26	921
26	EU857538	Citrus tristeza virus strain SP, complete genome	2016-07-26	19251
27	FJ849795	Great tit adenovirus 1 IVa2 gene, partial cds; DNA polymerase, pTP, 52K protein, pIIIa, pIII, pVII, pX, and pVI genes, complete cds; and hexon gene, partial cds	2016-07-24	13628
28	FN860008	Simian foamy virus proviral partial pol gene, isolate SFVwrc279	2016-07-25	533
29	GU108585	Grapevine associated totivirus-1 isolate Ctg412 hypothetical protein gene, complete cds	2011-03-03	4218
30	GU568037	Deep-sea thermophilic phage D6E, complete genome	2010-12-04	49335
31	HF679133	Choristoneura rosaceana entomopoxvirus 'L', complete genome	2015-02-27	282895
32	HF679134	Mythimna separata entomopoxvirus 'L', complete genome	2015-02-27	281182
33	HQ704802	Organic Lake phycodnavirus 1 genomic sequence	2016-07-25	344723
34	HQ704803	Organic Lake phycodnavirus 2 genomic sequence	2016-07-25	282077
35	HQ849551	Yoka poxvirus strain DakArB 4268, complete genome	2011-08-31	175699
36	J01917	Adenovirus type 2, complete genome	1996-03-14	35937
37	JN258408	Megavirus chiliensis, complete genome	2011-10-19	1259197
38	JN837698	Circovirus-like NI/2007-3 rep protein gene, partial cds	2012-02-22	572
39	JN857345	Densovirus SC2121 VP1 gene, partial cds	2016-12-21	632
40	JX026067	Montastraea cavernosa colony-associated virus topoisomerase II-like mRNA, partial sequence	2016-11-15	852
41	JX426687	Enterovirus C99 isolate 99_DOU-055 polyprotein gene, partial cds	2013-02-26	308
42	JX962719	Acanthamoeba polyphaga moumouvirus, complete genome	2013-01-09	1021348
43	JX997158	Acanthocystis turfacea Chlorella virus Canal-1, partial genome	2013-02-12	293004
44	JX997164	Paramecium bursaria Chlorella virus CVR-1, partial genome	2013-02-12	330002
45	JX997167	Paramecium bursaria Chlorella virus Fr5L, partial genome	2013-02-12	303810
46	JX997181	Paramecium bursaria Chlorella virus NW665.2, partial genome	2013-02-12	325996
47	KC248185	Psittacine adenovirus 2 isolate M114 hexon gene, partial cds	2018-11-28	430
48	KC248419	Diporeia sp. associated circular virus isolate OL36582 replication-associated protein gene, complete cds	2013-03-09	2595
49	KC292022	Halorubrum tailed phage 5, complete genome	2022-03-24	76134
50	KC977570	Pandoravirus dulcis isolate Melbourne, complete genome	2019-07-17	1908524
51	KC977571	Pandoravirus salinus, complete genome	2019-07-17	2473870
52	KF214647	Parvo-like hybrid virus UC3, partial genome	2013-11-04	3554
53	KF268310	Human adenovirus C strain human/USA/Pitts_00109/1992/2[P2H2F2], complete genome	2013-09-12	35690
54	KF385421	Beak and feather disease virus isolate BFDV_AUS_LBC_LBC6, complete genome	2014-07-08	1993
55	KF385423	Beak and feather disease virus isolate BFDV_AUS_LBC_LBC10, complete genome	2014-07-08	1993
56	KF527228	Mimivirus terra2 genome	2014-01-21	1168989
57	KF527229	Megavirus terra1 genome	2014-01-21	1244621
58	KF689500	Uncultured Gokushovirinae clone AN15G12n1 major capsid protein gene, partial cds	2014-10-01	522
59	KF740664	Pithovirus sibericum isolate P1084-T, complete genome	2014-03-24	610033
60	KF905720	HIV-1 isolate 19R_CLONE4 from South Africa envelope glycoprotein (env) gene, partial cds	2014-02-11	600
61	KF908240	Papiine herpesvirus 2 strain OU1-76, partial genome	2014-03-25	148944
62	KJ003983	IAS virus, complete genome	2014-01-29	99915
63	KJ547636	Sewage-associated gemycircularvirus-6 isolate BS4014, complete sequence	2015-02-13	2147
64	KJ614039	HIV-1 isolate 2005_ZheJiang_HZ05ZJ164_HTS from China pol protein (pol) and gag protein (gag) genes, partial cds	2015-08-20	1197
65	KJ641736	Bat circovirus isolate BtRh-CV-5/Tibet2013, complete genome	2017-07-07	2960
66	KJ801920	Pigeonpox virus isolate FeP2, complete genome	2014-06-23	282356
67	KM105951	Parvovirus NIH-CQV-Co, complete genome	2015-02-15	3361
68	KM109981	Rhinovirus A strain HRVA/PUNE/NIV1065572/10 VP4/VP2 and 3D POL genes, partial cds	2015-06-30	1379
69	KM229781	Chickpea chlorotic dwarf virus isolate CpCDV_C_SD_SD29_2013, complete genome	2014-12-16	2574
70	KM589358	Bopivirus A isolate TCH6, complete genome	2018-06-25	7018
71	KM598384	Sclerotinia sclerotiorum hypovirulence associated DNA virus 1 isolate SsHADV-1-US-549SR-12, complete genome	2015-01-12	2166
72	KP203958	Abalone herpesvirus type 2 Taiwan/2007 DNA packaging tegument-like protein gene, complete cds	2015-04-04	729
73	KP823395	Gokushovirinae GAIR4, complete sequence	2015-09-19	4468
74	KR349464	Areca palm velarivirus 1 isolate APV1_HN, complete genome	2015-05-27	16080
75	KT149412	Circovirus-like genome DHCV-6, complete genome	2016-06-30	2369
76	KT264823	Gokushovirus WZ-2015a isolate 75Mky05, complete genome	2016-12-14	5008
77	KT445288	Megaviridae environmental sample clone TN-AM-0000006 major capsid protein gene, partial cds	2015-10-20	520
78	KT445665	Megaviridae environmental sample clone QB9-15 major capsid protein gene, partial cds	2015-10-20	624
79	KT820662	Chrysochromulina ericina virus isolate CeV-01B, complete genome	2015-12-17	473558
80	KT832477	Elephant endotheliotropic herpesvirus 4 isolate North American NAP69; Baylor, complete genome	2019-12-10	205896
81	KT862218	Bovine faeces associated smacovirus 2 isolate 23_Fec30587_cow, complete sequence	2016-05-09	2755
82	KT862221	Sheep faeces associated smacovirus 2 isolate 47_Fec60415_sheep, complete sequence	2016-05-09	2712
83	KT897959	T4virus environmental sample clone E2-L-A4 capsid protein gene, partial cds	2016-03-07	451
84	KU740013	Human rotavirus A strain RVA/Human-wt/TWN/104-701-D152/2015/G9P13 VP7 gene, partial cds	2017-02-20	995
85	KU749310	Skunkpox virus strain WA, complete genome	2016-09-21	222832
86	KU749311	Volepox virus strain CA, complete genome	2016-09-21	217124
87	KU877344	Powai lake megavirus isolate 1, complete genome	2016-06-21	1208707
88	KU892528	Picobirnavirus sp. isolate human/BEL/HPBV1385/2010 RNA-dependent RNA polymerase gene, complete cds	2016-10-18	1682
89	KX513869	Human gut gokushovirus isolate SH-CHD6, complete genome	2017-05-15	4939
90	KX574343	Ranavirus maximus isolate SMA15001, complete genome	2018-07-30	115510
91	KY110734	Saudi moumouvirus, partial genome	2017-02-18	1030056
92	KY355259	Peach latent mosaic viroid isolate PLMVd-CJ-P2-29, complete genome	2018-05-24	338
93	KY523104	Tupanvirus soda lake, partial genome	2020-06-17	1516267
94	KY559403	Bovine alphaherpesvirus 5 strain P160/96, complete genome	2021-11-12	137741
95	KY684083	Catovirus CTV1 isolate CTV1 clone Catovirus_1, sequence	2017-04-07	1152313
96	KY684084	Catovirus CTV1 isolate CTV1 clone Catovirus_2, sequence	2017-04-07	379946
97	KY684085	Indivirus ILV1 isolate ILV1 clone Indivirus_1, sequence	2017-04-07	267262
98	KY684100	Indivirus ILV1 Indivirus_16 genomic sequence	2017-04-07	5573
99	KY684103	Hokovirus HKV1 isolate HKV1 clone Hokovirus_1, sequence	2017-04-07	450695
100	KY684105	Hokovirus HKV1 isolate HKV1 clone Hokovirus_3, sequence	2017-04-07	407933
101	KY684106	Hokovirus HKV1 isolate HKV1 clone Hokovirus_4, sequence	2017-04-07	120466
102	KY684108	Klosneuvirus KNV1 isolate KNV1 clone Klosneuvirus_1, sequence	2017-04-07	451653
103	KY684109	Klosneuvirus KNV1 isolate KNV1 clone Klosneuvirus_2, sequence	2017-04-07	333228
104	LC015647	Yellowstone lake phycodnavirus 1 DNA, complete genome, isolate: 1	2015-10-23	178262
105	LC015648	Yellowstone lake phycodnavirus 2 DNA, complete genome, isolate: 2	2015-10-23	171045
106	LC015649	Yellowstone lake phycodnavirus 3 DNA, complete genome, isolate: 3	2015-10-23	171454
107	LC314158	Orthohepevirus A genomic RNA, complete genome, isolate: HE-JA16-0610	2021-05-18	7212
108	LT706986	Pacmanvirus A23 genome assembly, complete genome: monopartite	2017-04-20	395405
109	LT906555	Orpheovirus IHUMI-LCC2 genome assembly, complete genome: monopartite	2017-12-20	1473573
110	MF591691	HIV-1 isolate 20090519-2 from China envelope glycoprotein (env), vpu protein (vpu), rev protein (rev), and tat protein (tat) genes, partial cds	2017-09-03	2553
111	MF782455	Bodo saltans virus strain NG1, complete genome	2017-12-10	1385869
112	MG298854	Human gammaherpesvirus 4 isolate IMS_Saliva_243, partial genome	2018-05-07	169485
113	MG571101	Bark beetle-associated genomovirus 5 isolate BbaGV-5_US-AB01_6-2014, complete genome	2018-07-27	2205
114	MG641197	Lynx canadensis faeces associated genomovirus CL1 148, complete genome	2018-07-14	2188
115	MG693104	Limbe picobirna-like virus isolate P11-378 RdRp gene, complete cds	2020-03-23	1940
116	MG693107	Bat parvovirus isolate BtPV/CMR/2014 Non-structural ORF and Structural ORF genes, complete cds	2020-03-23	4057
117	MG693161	Bat rotavirus H isolate RVH/Bat-wt/CMR/CMR63/2014/GXPX VP6 VP6 gene, complete cds	2020-03-23	1310
118	MG779321	Bandra megavirus isolate KK-1 genomic sequence	2018-02-03	1658
119	MG779479	Dragonfly associated cyclovirus isolate DfCyV-FZ3, complete genome	2018-06-11	1713
120	MG807319	Megavirus vitis isolate vigne, complete genome	2019-12-13	1242360
121	MG807320	Moumouvirus australiensis isolate 10A, complete genome	2021-08-26	1098002
122	MG995696	Darwin bee virus 6 isolate NT-8 nonstructural polyprotein and structural polyprotein genes, complete cds	2020-04-24	9123
123	MH029512	Siphoviridae environmental samples clone NHS-Seq1, complete sequence	2018-03-31	48624
124	MH029517	Gokushovirinae environmental samples clone NHS-Seq215, complete sequence	2018-03-31	4786
125	MH319744	Marine virus AG-345-E15 Ga0172270_14 genomic sequence	2018-09-11	15928
126	MH319749	Marine virus AG-345-F15 Ga0172271_11 genomic sequence	2018-09-11	139752
127	MH319754	Marine virus AG-345-L05 Ga0172272_11 genomic sequence	2018-09-11	149201
128	MH319764	Marine virus AG-345-P14 Ga0172274_11 genomic sequence	2018-09-11	79455
129	MH616699	CRESS virus sp. isolate ctdb399, complete genome	2018-08-05	2239
130	MH616716	CRESS virus sp. isolate ctba10, complete genome	2018-08-05	3687
131	MH616721	CRESS virus sp. isolate ctjg073, complete genome	2018-08-05	3243
132	MH616913	CRESS virus sp. isolate ctcf70, complete genome	2018-08-05	2343
133	MH617097	CRESS virus sp. isolate ctbg966, complete genome	2018-08-05	1930
134	MH617186	CRESS virus sp. isolate ctfh008, complete genome	2018-08-05	3753
135	MH617453	Circoviridae sp. isolate ctdb89, complete genome	2018-08-05	2076
136	MH617586	CRESS virus sp. isolate ctgd080, complete genome	2018-08-05	3207
137	NC_037667	Pandoravirus quercus, complete genome	2020-12-19	2077288
138	X53411	non-A, non-B hepatitis virus ORFs 1,2,3 & 4	2001-05-11	5001
