# Supplementary material for: DNA Virome in Cardiac Tissue from Green Sea Turtles (Chelonia mydas) with Myocarditis
Source: Viruses. 2024 Jun 29;16(7):1053. doi: 10.3390/v16071053 (PMC11281379; doi:10.3390/v16071053)
Supplement: Supplementary file 1 [file viruses-16-01053-s001.zip › Supplemetary Table S3.xlsx]

## Sheet: Abaundance
Calculation of viral abundance
Name	Description	length	G1_FKPM	G1_Unique reads	G1_Total reads	G2_FKPM	G2_Uniquereads	G2_Total reads	G3_FKPM	G3_Unique reads	G3_Total reads	G4_FKPM	G4_Unique reads	G4_Total reads	GT5_FKPM	GT5_Uniquereads	GT5_Total reads	GT6_FKPM	GT6_Unique reads	GT6_Total reads	GT7_FKPM	GT7_Unique reads	GT7_Total reads	GT8_FKPM	GT8_Unique reads	GT8_Total reads	GT9_FKPM	GT9_Unique reads	GT9_Total reads	GT10_FKPM	GT10_Unique reads	GT10_Total reads	GT11_FKPM	GT11_Unique reads	GT11_Total reads	GT12 _FKPM	GT12 _Unique reads	GT12 _Total reads	Average_FKPM	Unique counts	Total counts	Ratio of Unique to Total (percentage)
KF385421	Beak and feather disease virus isolate BFDV_AUS_LBC_LBC6, complete genome	1993	14299.4	2	112	5345.2	2	54	9175.91	40	525	14947.5	2	125	6577.05	8	90	7349.94	6	60	47460.4	48	638	45322	25	832	8340.84	6	115	55642.8	65	1433	44395.4	19	606	10812.9	27	275	22472.4	250	4865	5.13875
MH617353	CRESS virus sp. isolate ctce741, complete genome	6979	7401.34	203	203	6275.34	222	222	1018.2	204	204	24791.8	726	726	8285.02	397	397	9200.31	263	263	4992.21	235	235	4215.7	271	271	5343.75	258	258	7451.55	672	672	6046.13	289	289	2908.18	259	259	7327.46	3999	3999	100
MH617299	CRESS virus sp. isolate ctda128, complete genome	1157	2419.17	11	11	11935.5	70	70	572.028	19	19	5973.5	29	29	9441.13	75	75	9917.55	47	47	5125.6	40	40	4597.86	49	49	3748.07	30	30	18460.6	276	276	8455.01	67	67	1828.71	27	27	6872.9	740	740	100
JN837698	Circovirus-like NI/2007-3 rep protein gene, partial cds	572	4448.48	10	10	2759.13	8	8	548.079	9	9	3333.18	8	8	4837.87	19	19	5548.65	13	13	1814.35	7	7	759.202	4	4	1263.55	5	5	15288.1	113	113	3063.08	12	12	3424.99	25	25	3924.05	233	233	100
JN857345	Densovirus SC2121 VP1 gene, partial cds	632	10870.6	27	27	2185.04	7	7	55.1163	1	1	4902.2	13	13	4609.03	20	20	4249.28	11	11	3284.2	14	14	1374.25	8	8	2058.47	9	9	3183.66	26	26	3465.35	15	15	619.966	5	5	3404.76	156	156	100
KF689500	Uncultured Gokushovirinae clone AN15G12n1 major capsid protein gene, partial cds	522	1949.83	4	4	755.853	2	2	200.193	3	3	2282.78	5	5	837.041	3	3	935.405	2	2	0	0	0	1247.88	6	6	0	0	0	29057.3	196	196	0	0	0	750.611	5	5	3168.08	226	226	100
KP823395	Gokushovirinae GAIR4, complete sequence	4468	2562.75	43	45	4371.19	99	99	241.683	31	31	3573.77	67	67	3716.1	113	114	4808.5	88	88	2787.3	84	84	2770.03	114	114	2264.67	70	70	3083.03	178	178	4901.75	150	150	438.472	25	25	2959.94	1062	1065	99.7183
MH617186	CRESS virus sp. isolate ctfh008, complete genome	3753	1695	25	25	2155.18	41	41	92.8151	10	10	1841.55	29	29	1785.15	46	46	2862.29	43	44	2054.2	52	52	809.977	28	28	1155.48	30	30	3257.98	158	158	2995.61	76	77	167.042	8	8	1739.36	546	548	99.635
MH616716	CRESS virus sp. isolate ctba10, complete genome	3687	1863.37	27	27	1016.62	19	19	66.1336	7	7	1745.24	27	27	1185.07	30	30	1721.63	26	26	965.064	24	24	912.813	31	31	1019.34	26	26	4344.78	204	207	2811.63	71	71	191.287	9	9	1486.91	501	504	99.4048
AJ410493	Saimiriine herpesvirus 2 complete L-DNA sequence, strain C488	113027	686.634	305	305	504.421	288	289	148.238	480	481	567.198	269	269	412.348	320	320	561.605	260	260	911.634	695	695	284.317	295	296	574.227	449	449	308.791	451	451	577.428	447	447	5113.92	7376	7376	887.564	11635	11638	99.9742
KF214647	Parvo-like hybrid virus UC3, partial genome	3554	1503.52	11	21	111.017	1	2	127.416	6	13	402.345	1	6	1967.07	4	48	1579.98	6	23	1001.18	5	24	1099.71	5	36	284.708	2	7	892.764	15	41	1437.88	4	35	0	0	0	867.299	60	256	23.4375
KP203958	Abalone herpesvirus type 2 Taiwan/2007 DNA packaging tegument-like protein gene, complete cds	729	349.044	1	1	0	0	0	95.5651	2	2	0	0	0	0	0	0	0	0	0	0	0	0	0	0	0	0	0	0	9235.53	87	87	0	0	0	0	0	0	806.679	90	90	100
MH617453	Circoviridae sp. isolate ctdb89, complete genome	2076	1470.83	12	12	475.139	5	5	134.233	8	8	459.195	4	4	701.567	10	10	588.007	5	5	499.906	7	7	366.07	7	7	557.034	8	8	782.821	21	21	1195.62	17	17	188.737	5	5	618.263	109	109	100
MF591691	HIV-1 isolate 20090519-2 from China envelope glycoprotein (env), vpu protein (vpu), rev protein (rev), and tat protein (tat) genes, partial cds	2553	0	0	0	231.819	3	3	177.374	13	13	0	0	0	0	0	0	0	0	0	0	0	0	5230.55	123	123	56.6198	1	1	242.499	8	8	171.571	3	3	0	0	0	509.203	151	151	100
MH616892	Circoviridae sp. isolate ctcd803, complete genome	1036	0	0	0	0	0	0	0	0	0	460.081	2	2	1124.67	8	8	2356.57	10	10	0	0	0	314.38	3	3	0	0	0	74.6983	1	1	0	0	0	0	0	0	360.867	24	24	100
KM105951	Parvovirus NIH-CQV-Co, complete genome	3361	302.83	1	4	528.265	2	9	10.364	1	1	638.173	2	9	0	0	0	145.279	0	2	397.001	1	9	96.9049	2	3	0	0	0	1335.46	17	58	0	0	0	139.894	0	6	299.514	26	101	25.7426
MH029517	Gokushovirinae environmental samples clone NHS-Seq215, complete sequence	4786	159.498	3	3	618.296	13	15	14.5564	2	2	298.774	6	6	152.158	5	5	1122.25	22	22	216.842	7	7	113.42	5	5	30.2028	1	1	323.391	20	20	244.056	8	8	0	0	0	274.454	92	94	97.8723
KC248185	Psittacine adenovirus 2 isolate M114 hexon gene, partial cds	430	0	0	0	1835.14	4	4	0	0	0	0	0	0	0	0	0	0	0	0	344.786	1	1	504.957	2	2	0	0	0	0	0	0	0	0	0	0	0	0	223.74	7	7	100
KY684100	Indivirus ILV1 Indivirus_16 genomic sequence	5573	410.923	9	9	212.393	6	6	0	0	0	1282.91	30	30	365.877	14	14	43.8078	1	1	26.6029	1	1	97.4034	5	5	0	0	0	41.6584	3	3	157.194	6	6	0	0	0	219.898	75	75	100
MH617097	CRESS virus sp. isolate ctbg966, complete genome	1930	0	0	0	1022.16	10	10	0	0	0	370.449	3	3	754.638	10	10	252.995	2	2	76.8176	1	1	0	0	0	0	0	0	120.291	3	3	0	0	0	40.603	1	1	219.83	30	30	100
KJ641736	Bat circovirus isolate BtRh-CV-5/Tibet2013, complete genome	2960	429.819	5	5	466.535	7	7	0	0	0	80.5143	1	1	196.818	4	4	0	0	0	100.174	2	2	366.777	10	10	0	0	0	418.31	16	16	98.6532	2	2	238.268	9	9	199.656	56	56	100
KC977571	Pandoravirus salinus, complete genome	2473870	101.725	969	989	155.741	1929	1953	313.18	21995	22242	144.407	1479	1499	193.458	3249	3286	163.822	1630	1660	135.381	2228	2259	184.449	4160	4203	207.371	3513	3549	143.115	4509	4575	148.493	2482	2516	93.2559	2906	2944	165.366	51049	51675	98.7886
KX513869	Human gut gokushovirus isolate SH-CHD6, complete genome	4939	257.596	5	5	279.6	7	7	0	0	0	289.519	6	6	58.9776	2	2	197.725	4	4	0	0	0	43.9627	2	2	29.2671	1	1	438.722	28	28	88.686	3	3	15.8663	1	1	141.66	59	59	100
KF385423	Beak and feather disease virus isolate BFDV_AUS_LBC_LBC10, complete genome	1993	0	0	0	0	0	0	0	0	0	0	0	0	0	0	0	0	0	0	967.062	0	13	0	0	0	0	0	0	698.933	1	18	0	0	0	0	0	0	138.833	1	31	3.22581
MH617586	CRESS virus sp. isolate ctgd080, complete genome	3207	79.343	1	1	0	0	0	0	0	0	74.3131	1	1	181.659	4	4	456.764	6	6	138.688	3	3	203.117	6	6	180.294	4	4	72.3923	3	3	0	0	0	195.482	8	8	131.838	36	36	100
KT897959	T4virus environmental sample clone E2-L-A4 capsid protein gene, partial cds	451	0	0	0	0	0	0	154.472	2	2	0	0	0	0	0	0	541.332	1	1	0	0	0	0	0	0	0	0	0	686.363	4	4	0	0	0	0	0	0	115.181	7	7	100
KT445288	Megaviridae environmental sample clone TN-AM-0000006 major capsid protein gene, partial cds	520	0	0	0	758.76	2	2	0	0	0	0	0	0	0	0	0	0	0	0	0	0	0	0	0	0	0	0	0	446.466	3	3	0	0	0	0	0	0	100.435	5	5	100
ADRCG	Adenovirus type 2, complete genome	35937	0	0	0	0	0	0	0	0	0	0	0	0	0	0	0	0	0	0	0	0	0	0	0	0	0	0	0	887.208	75	412	0	0	0	0	0	0	73.934	75	412	18.2039
NC_037667	Pandoravirus quercus, complete genome	2077288	106.446	869	869	130.867	1378	1378	45.5439	2716	2716	59.8878	522	522	66.0466	942	942	66.8737	569	569	92.6395	1298	1298	52.3155	1001	1001	92.2712	1326	1326	45.4872	1221	1221	68.8814	980	980	33.4613	887	887	71.7268	13709	13709	100
MH616913	CRESS virus sp. isolate ctcf70, complete genome	2343	0	0	0	0	0	0	0	0	0	0	0	0	0	0	0	521	5	5	253.108	4	4	0	0	0	0	0	0	0	0	0	0	0	0	33.4459	1	1	67.2962	10	10	100
KX574343	Ranavirus maximus isolate SMA15001, complete genome	115510	44.0573	20	20	47.8207	28	28	4.52344	15	15	24.7586	12	12	51.6964	41	41	65.5212	31	31	125.784	98	98	45.1144	48	48	61.3191	49	49	48.9073	73	73	122.61	97	97	3.39208	5	5	53.792	517	517	100
KJ547636	Sewage-associated gemycircularvirus-6 isolate BS4014, complete sequence	2147	0	0	0	183.77	2	2	0	0	0	0	0	0	135.673	2	2	0	0	0	69.0535	1	1	50.5663	1	1	67.3267	1	1	108.133	3	3	0	0	0	0	0	0	51.2103	10	10	100
KY684106	Hokovirus HKV1 isolate HKV1 clone Hokovirus_4, sequence	120466	27.4591	13	13	27.8395	17	17	13.5903	47	47	5.93501	3	3	74.9589	62	62	18.2397	9	9	22.1527	18	18	80.2082	89	89	14.3991	12	12	70.0216	109	109	16.9682	14	14	5.20404	8	8	31.4147	401	401	100
KT264823	Gokushovirus WZ-2015a isolate 75Mky05, complete genome	5008	50.8093	1	1	0	0	0	0	0	0	0	0	0	29.0825	1	1	48.7501	1	1	29.6042	1	1	0	0	0	0	0	0	30.9055	2	2	145.773	5	5	15.6477	1	1	29.2144	12	12	100
KY684105	Hokovirus HKV1 isolate HKV1 clone Hokovirus_3, sequence	407933	77.9702	125	125	19.8277	41	41	5.63576	66	66	22.2003	37	38	23.9212	67	67	37.1059	61	62	14.5375	40	40	30.3396	114	114	10.2761	29	29	26.3692	139	139	44.3819	124	124	8.06818	42	42	26.7195	885	887	99.7745
KT862218	Bovine faeces associated smacovirus 2 isolate 23_Fec30587_cow, complete sequence	2755	0	0	0	0	0	0	0	0	0	0	0	0	0	0	0	0	0	0	0	0	0	0	0	0	0	0	0	308.988	11	11	0	0	0	0	0	0	25.749	11	11	100
JX026067	Montastraea cavernosa colony-associated virus topoisomerase II-like mRNA, partial sequence	852	0	0	0	0	0	0	0	0	0	0	0	0	0	0	0	286.55	1	1	0	0	0	0	0	0	0	0	0	0	0	0	0	0	0	0	0	0	23.8792	1	1	100
KC977570	Pandoravirus dulcis isolate Melbourne, complete genome	1908524	25.465	185	191	26.2551	250	254	18.6713	1000	1023	28.9704	229	232	25.0307	323	328	29.2939	226	229	22.9939	290	296	26.7927	466	471	23.0248	294	304	20.0714	488	495	23.9453	309	313	11.4968	276	280	23.5009	4336	4416	98.1884
KF908240	Papiine herpesvirus 2 strain OU1-76, partial genome	148944	20.5006	9	12	35.7617	26	27	5.14513	21	22	27.2013	17	17	14.6678	14	15	19.6697	12	12	35.8342	36	36	19.6804	27	27	13.587	14	14	31.694	60	61	42.152	43	43	4.20903	8	8	22.5086	287	294	97.619
JX997164	Paramecium bursaria Chlorella virus CVR-1, partial genome	330002	21.5898	20	28	23.3145	21	39	2.95555	16	28	40.4423	45	56	28.2462	30	64	34.7713	42	47	10.3331	17	23	24.0159	42	73	7.88452	13	18	16.4154	56	70	13.7157	19	31	5.46168	22	23	19.0955	343	500	68.6
MH319749	Marine virus AG-345-F15 Ga0172271_11 genomic sequence	139752	14.566	8	8	11.293	8	8	5.7328	22	23	17.0532	10	10	15.6325	14	15	36.6861	19	21	21.2173	19	20	27.9665	35	36	7.24035	7	7	33.7786	59	61	30.2979	25	29	5.60734	10	10	18.9226	236	248	95.1613
JN258408	Megavirus chiliensis, complete genome	1259197	42.84	207	212	16.2936	102	104	4.67509	169	169	17.6017	92	93	17.6968	149	153	28.3074	144	146	20.0158	168	170	16.985	195	197	19.6301	168	171	13.3363	212	217	17.2769	148	149	10.0195	159	161	18.7232	1913	1942	98.5067
DQ789975	Turkey adenovirus A isolate DV55/2000 hexon (PII) gene, partial cds	733	0	0	0	0	0	0	0	0	0	0	0	0	0	0	0	0	0	0	202.262	1	1	0	0	0	0	0	0	0	0	0	0	0	0	0	0	0	16.8552	1	1	100
AP017398	Tokyovirus A1 DNA, nearly complete genome	372707	2.73086	4	4	5.82241	11	11	5.14034	55	55	21.7408	34	34	13.6772	35	35	17.0312	26	26	34.2097	86	86	24.7597	84	85	6.20543	16	16	14.3269	69	69	46.2261	118	118	2.10256	10	10	16.1644	548	549	99.8179
MH616721	CRESS virus sp. isolate ctjg073, complete genome	3243	0	0	0	0	0	0	0	0	0	0	0	0	0	0	0	0	0	0	0	0	0	0	0	0	0	0	0	190.903	8	8	0	0	0	0	0	0	15.9086	8	8	100
KF268310	Human adenovirus C strain human/USA/Pitts_00109/1992/2[P2H2F2], complete genome	35690	28.5181	0	4	0	0	0	7.80801	0	8	0	0	0	0	0	0	6.84059	0	1	0	0	0	0	0	0	0	0	0	143.109	12	66	0	0	0	0	0	0	15.523	12	79	15.1899
DQ491001	Paramecium bursaria chlorella virus MT325 genomic sequence	314335	8.09496	8	10	15.6901	17	25	3.43531	24	31	37.1508	47	49	14.3637	16	31	17.0872	17	22	10.8481	17	23	16.9237	34	49	14.2557	23	31	19.4493	60	79	17.6508	26	38	1.2465	4	5	14.683	293	393	74.5547
MF782455	Bodo saltans virus strain NG1, complete genome	1385869	28.4588	154	155	9.67976	68	68	6.28369	245	250	8.5983	50	50	20.7033	197	197	14.6216	83	83	10.8048	101	101	20.7595	265	265	11.7863	113	113	22.4478	402	402	17.9102	169	170	4.07123	72	72	14.6771	1919	1926	99.6366
KT445665	Megaviridae environmental sample clone QB9-15 major capsid protein gene, partial cds	624	0	0	0	0	0	0	0	0	0	0	0	0	0	0	0	0	0	0	0	0	0	173.984	1	1	0	0	0	0	0	0	0	0	0	0	0	0	14.4986	1	1	100
JX997181	Paramecium bursaria Chlorella virus NW665.2, partial genome	325996	19.5135	19	25	17.5494	20	29	2.56446	15	24	39.4772	48	54	11.1692	18	25	20.2205	23	27	6.82177	9	15	8.65873	19	26	7.538	11	17	7.5964	27	32	26.4249	31	59	4.0865	16	17	14.3017	256	350	73.1429
MH319764	Marine virus AG-345-P14 Ga0172274_11 genomic sequence	79455	19.2149	5	6	12.4144	5	5	3.06884	6	7	20.9962	6	7	3.66611	2	2	9.21807	2	3	42.9165	20	23	16.3966	12	12	1.81927	1	1	13.6357	14	14	25.7264	10	14	1.97253	2	2	14.2538	85	96	88.5417
KY684103	Hokovirus HKV1 isolate HKV1 clone Hokovirus_1, sequence	450695	36.1331	64	64	17.071	38	39	4.6373	60	60	9.51819	18	18	13.8957	43	43	13.0008	24	24	8.22385	25	25	18.0664	75	75	11.2255	35	35	11.8478	68	69	19.4375	59	60	5.21619	30	30	14.0228	539	542	99.4465
LC015648	Yellowstone lake phycodnavirus 2 DNA, complete genome, isolate: 2	171045	11.9011	8	8	9.22693	8	8	15.2738	75	75	6.96665	5	5	22.1391	26	26	1.42735	1	1	13.0017	15	15	23.4847	33	37	6.76081	8	8	25.789	56	57	9.38977	11	11	3.20703	7	7	12.3807	253	258	98.062
MG779321	Bandra megavirus isolate KK-1 genomic sequence	1658	0	0	0	0	0	0	0	0	0	143.741	1	1	0	0	0	0	0	0	0	0	0	0	0	0	0	0	0	0	0	0	0	0	0	0	0	0	11.9784	1	1	100
FJ849795	Great tit adenovirus 1 IVa2 gene, partial cds; DNA polymerase, pTP, 52K protein, pIIIa, pIII, pVII, pX, and pVI genes, complete cds; and hexon gene, partial cds	13628	37.3427	2	2	28.9518	2	2	2.55602	1	1	0	0	0	0	0	0	0	0	0	10.8789	1	1	39.8319	5	5	21.2137	2	2	0	0	0	0	0	0	0	0	0	11.7313	13	13	100
KY559403	Bovine alphaherpesvirus 5 strain P160/96, complete genome	137741	70.1985	38	38	1.43224	1	1	22.0015	87	87	8.6511	5	5	7.40169	7	7	0	0	0	1.07635	1	1	14.1874	18	18	0	0	0	15.7313	28	28	0	0	0	0	0	0	11.7233	185	185	100
X53411	non-A, non-B hepatitis virus ORFs 1,2,3 & 4	5001	0	0	0	0	0	0	0	0	0	0	0	0	0	0	0	0	0	0	0	0	0	43.4177	2	2	0	0	0	0	0	0	87.5865	3	3	0	0	0	10.917	5	5	100
LC015649	Yellowstone lake phycodnavirus 3 DNA, complete genome, isolate: 3	171454	1.48409	1	1	0	0	0	9.14244	44	45	13.9001	10	10	15.2905	18	18	5.69577	4	4	1.72942	2	2	17.7298	25	28	4.21543	5	5	23.4707	52	52	1.70316	2	2	1.37116	3	3	7.97771	166	170	97.6471
HQ704803	Organic Lake phycodnavirus 2 genomic sequence	282077	16.2372	18	18	6.29437	9	9	2.09932	17	17	5.0693	6	6	9.29396	18	18	12.1171	13	14	9.98629	19	19	8.08248	21	21	8.19921	16	16	6.03567	22	22	10.8699	21	21	1.38905	5	5	7.97283	185	186	99.4624
MH319754	Marine virus AG-345-L05 Ga0172272_11 genomic sequence	149201	8.52719	5	5	10.5778	8	8	1.4008	6	6	3.19465	2	2	17.571	18	18	9.81792	5	6	11.9242	11	12	12.37	15	17	0	0	0	9.33622	17	18	7.82873	8	8	2.62611	5	5	7.93122	100	105	95.2381
JX997167	Paramecium bursaria Chlorella virus Fr5L, partial genome	303810	5.86278	6	7	7.79214	9	12	1.49052	11	13	10.1978	12	13	6.71154	12	14	7.23237	8	9	3.90397	7	8	5.00287	14	14	2.85475	6	6	8.40586	31	33	11.5341	20	24	7.22223	25	28	6.51757	161	181	88.9503
KY684085	Indivirus ILV1 isolate ILV1 clone Indivirus_1, sequence	267262	12.3769	13	13	1.47629	1	2	0.521339	4	4	4.45859	5	5	9.2642	17	17	21.0102	23	23	9.43039	17	17	5.68701	14	14	2.70428	5	5	5.21201	17	18	3.27783	6	6	0.29321	1	1	6.30936	123	125	98.4
KT820662	Chrysochromulina ericina virus isolate CeV-01B, complete genome	473558	14.5077	27	27	4.16586	10	10	1.61825	22	22	2.51629	5	5	5.53599	18	18	8.24873	16	16	8.45296	27	27	10.5458	46	46	3.35768	11	11	5.88301	36	36	6.47469	21	21	1.48931	9	9	6.06635	248	248	100
MH319744	Marine virus AG-345-E15 Ga0172270_14 genomic sequence	15928	15.9752	1	1	0	0	0	4.37387	2	2	0	0	0	9.14397	1	1	0	0	0	0	0	0	34.0802	5	5	9.07524	1	1	0	0	0	0	0	0	0	0	0	6.05404	10	10	100
HQ704802	Organic Lake phycodnavirus 1 genomic sequence	344723	24.3585	33	33	9.15646	16	16	0.404191	4	4	4.14806	6	6	2.95749	7	7	4.95756	7	7	6.0211	14	14	4.40911	13	14	1.25797	3	3	6.95924	31	31	5.50612	13	13	0	0	0	5.84465	147	148	99.3243
MH029512	Siphoviridae environmental samples clone NHS-Seq1, complete sequence	48624	10.4661	2	2	12.1716	3	3	3.58192	5	5	0	0	0	2.99534	1	1	10.042	2	2	0	0	0	4.46553	2	2	2.97282	1	1	9.54928	6	6	6.00554	2	2	4.83488	3	3	5.59042	27	27	100
MF084223	Human betaherpesvirus 5 strain LON1, complete genome	235168	0	0	0	0	0	0	2.36995	15	16	0	0	0	1.23865	0	2	0	0	0	28.3695	40	45	19.3894	33	42	1.22934	0	2	11.5175	25	35	0	0	0	0	0	0	5.34287	113	142	79.5775
KJ801920	Pigeonpox virus isolate FeP2, complete genome	282356	9.91295	11	11	2.79474	4	4	3.70102	30	30	0	0	0	3.61075	7	7	8.64655	10	10	3.15045	6	6	3.845	10	10	13.8225	27	27	3.83708	14	14	4.65391	9	9	1.94275	7	7	4.99314	135	135	100
KU749311	Volepox virus strain CA, complete genome	217124	9.3754	8	8	10.9031	12	12	3.68992	23	23	5.48816	5	5	3.35396	5	5	4.49772	4	4	4.09696	6	6	4.50016	9	9	4.66025	7	7	1.42568	4	4	4.03475	6	6	0.721834	2	2	4.72899	91	91	100
KM598384	Sclerotinia sclerotiorum hypovirulence associated DNA virus 1 isolate SsHADV-1-US-549SR-12, complete genome	2166	0	0	0	0	0	0	0	0	0	0	0	0	0	0	0	0	0	0	0	0	0	50.1227	1	1	0	0	0	0	0	0	0	0	0	0	0	0	4.17689	1	1	100
KT149412	Circovirus-like genome DHCV-6, complete genome	2369	0	0	0	0	0	0	0	0	0	0	0	0	0	0	0	0	0	0	0	0	0	45.8277	1	1	0	0	0	0	0	0	0	0	0	0	0	0	3.81898	1	1	100
KY684109	Klosneuvirus KNV1 isolate KNV1 clone Klosneuvirus_2, sequence	333228	3.818	5	5	1.18404	2	2	0.418134	4	4	14.3039	20	20	2.18537	5	5	4.39592	6	6	4.00423	9	9	4.23541	13	13	3.9041	9	9	2.78683	11	12	2.62895	6	6	0.470331	2	2	3.6946	92	93	98.9247
KT726943	Human betaherpesvirus 5 strain NL/Rot4/Nasal/2012, partial genome	235714	0	0	0	0	0	0	0.591115	4	4	4.04426	3	4	1.23578	2	2	0	0	0	25.7879	37	41	4.14525	6	9	1.83974	1	3	3.93973	12	12	0	0	0	0	0	0	3.46532	65	75	86.6667
KY684108	Klosneuvirus KNV1 isolate KNV1 clone Klosneuvirus_1, sequence	451653	6.76058	12	12	0.87358	2	2	1.07974	14	14	3.166	6	6	2.57977	8	8	5.40549	10	10	3.28256	10	10	6.00936	25	25	3.20048	10	10	2.05611	12	12	5.17235	16	16	0.347009	2	2	3.32775	127	127	100
KY684083	Catovirus CTV1 isolate CTV1 clone Catovirus_1, sequence	1152313	5.96212	27	27	2.05442	12	12	1.02779	34	34	1.0341	5	5	4.171	33	33	3.38992	16	16	4.37448	34	34	2.63804	28	28	2.75976	22	22	3.35792	50	50	4.30806	34	34	0.612051	9	9	2.97414	304	304	100
LC015647	Yellowstone lake phycodnavirus 1 DNA, complete genome, isolate: 1	178262	1.42741	1	1	4.42669	4	4	3.1265	16	16	0	0	0	3.26812	4	4	2.73912	2	2	1.66337	2	2	6.09024	10	10	1.62178	2	2	7.81419	18	18	0.819057	1	1	0.439599	1	1	2.78634	61	61	100
JX997158	Acanthocystis turfacea Chlorella virus Canal-1, partial genome	293004	13.0264	15	15	0	0	0	0.237768	2	2	0	0	0	0.497076	1	1	0.833233	1	1	3.03596	6	6	2.22316	6	6	4.9334	10	10	1.84882	7	7	0.49831	1	1	1.33725	5	5	2.37262	54	54	100
GU568037	Deep-sea thermophilic phage D6E, complete genome	49335	5.15766	1	1	7.99747	2	2	0	0	0	0	0	0	0	0	0	4.94863	1	1	6.01026	2	2	0	0	0	0	0	0	0	0	0	2.9595	1	1	0	0	0	2.25613	7	7	100
KJ003983	IAS virus, complete genome	99915	0	0	0	3.94891	2	2	1.04589	3	3	0	0	0	5.83076	4	4	0	0	0	0	0	0	2.17316	2	2	4.3402	3	3	3.87266	5	5	2.92262	2	2	0	0	0	2.01118	21	21	100
KT832477	Elephant endotheliotropic herpesvirus 4 isolate North American NAP69; Baylor, complete genome	205896	0	0	0	0	0	0	1.52262	9	9	0	0	0	4.95161	7	7	1.18575	1	1	2.88025	4	4	4.21828	8	8	1.40411	2	2	3.38271	9	9	2.83651	4	4	0	0	0	1.86515	44	44	100
KY523104	Tupanvirus soda lake, partial genome	1516267	4.02757	24	24	0.650537	5	5	0.298652	13	13	0.943062	6	6	1.82505	18	19	2.09319	13	13	2.05334	21	21	2.14802	30	30	0.667332	7	7	1.58218	31	31	2.02216	21	21	2.53242	49	49	1.73696	238	239	99.5816
KU877344	Powai lake megavirus isolate 1, complete genome	1208707	2.10517	10	10	0.979282	5	6	1.03748	36	36	0.591514	3	3	2.28944	19	19	2.22183	11	11	1.10392	9	9	3.68261	41	41	1.3155	11	11	3.00917	46	47	1.32875	11	11	0.583494	9	9	1.68735	211	213	99.061
MG807319	Megavirus vitis isolate vigne, complete genome	1242360	2.25296	9	11	1.74672	5	11	0.61684	15	22	0.38366	0	2	1.05509	4	9	2.9477	15	15	0.477343	4	4	3.58286	33	41	0.349054	3	3	2.24246	27	36	2.11543	11	18	1.19845	17	19	1.58071	143	191	74.8691
HQ849551	Yoka poxvirus strain DakArB 4268, complete genome	175699	0	0	0	1.12282	1	1	0.59477	3	3	1.35642	1	1	3.31579	4	4	6.9477	5	5	0.843818	1	1	0.617908	1	1	0	0	0	1.32136	3	3	0	0	0	0.446011	1	1	1.38055	20	20	100
MG807320	Moumouvirus australiensis isolate 10A, complete genome	1098002	1.85393	7	8	1.07802	6	6	0.634489	20	20	0.651152	3	3	1.32646	10	10	3.33525	15	15	0.810151	6	6	2.27414	23	23	1.44813	10	11	1.62104	23	23	1.0638	7	8	0.214108	3	3	1.35922	133	136	97.7941
KF527229	Megavirus terra1 genome	1244621	6.13326	24	30	0	0	0	0.475783	11	17	0.957409	4	5	1.28722	5	11	1.96157	8	10	0.833833	4	7	0.785052	6	9	0.34842	2	3	0.932662	8	15	1.05579	6	9	0.251848	4	4	1.2519	82	120	68.3333
LT906555	Orpheovirus IHUMI-LCC2 genome assembly, complete genome: monopartite	1473573	4.14426	24	24	0.267754	2	2	0.354582	15	15	0.646923	4	4	1.77909	18	18	0.331359	2	2	0.100611	1	1	1.32615	18	18	0.882857	9	9	1.05034	20	20	0.792668	8	8	0.106359	2	2	0.981913	123	123	100
HF679133	Choristoneura rosaceana entomopoxvirus 'L', complete genome	282895	0	0	0	0	0	0	0.615661	5	5	0	0	0	0.514838	1	1	0	0	0	0	0	0	4.22144	11	11	0	0	0	4.37688	16	16	0	0	0	0	0	0	0.810735	33	33	100
EU304328	Ostreococcus tauri virus OtV5, complete genome	186713	1.3628	1	1	1.05658	1	1	0	0	0	0	0	0	0.780049	1	1	0	0	0	1.58808	2	2	1.16292	2	2	0	0	0	2.07236	5	5	1.56397	2	2	0	0	0	0.798897	14	14	100
LT706986	Pacmanvirus A23 genome assembly, complete genome: monopartite	395405	0.643525	1	1	1.9957	4	4	0.0880957	1	1	1.20546	2	2	0	0	0	1.23489	2	2	2.62467	7	7	0.823706	3	3	0	0	0	0.391434	2	2	0	0	0	0.198186	1	1	0.767138	23	23	100
KU749310	Skunkpox virus strain WA, complete genome	222832	2.28381	2	2	0.88532	1	1	0.312644	2	2	1.06952	1	1	0.65361	1	1	1.09563	1	1	1.33067	2	2	0	0	0	0	0	0	1.04187	3	3	0	0	0	0.351672	1	1	0.752061	14	14	100
KY684084	Catovirus CTV1 isolate CTV1 clone Catovirus_2, sequence	379946	2.00912	3	3	0.519225	1	1	0.0916801	1	1	1.25451	2	2	0.766663	2	2	0.642567	1	1	0.390208	1	1	1.14296	4	4	0.7609	2	2	1.0184	5	5	0.384283	1	1	0	0	0	0.748376	23	23	100
MF315029	Human mastadenovirus C isolate human/CHN/BJ09/2013/[P1/H2/F2], complete genome	35958	0	0	0	0	0	0	0	0	0	0	0	0	0	0	0	0	0	0	0	0	0	0	0	0	0	0	0	8.60864	1	4	0	0	0	0	0	0	0.717387	1	4	25
KT428292	Port-miou virus isolate 1, complete genome	349275	0.728517	1	1	0	0	0	0.0997309	1	1	0.682334	1	1	0.416993	1	1	2.79597	4	4	0.424473	1	1	0	0	0	0	0	0	0.664697	3	3	0	0	0	0.448722	2	2	0.521787	14	14	100
KY110734	Saudi moumouvirus, partial genome	1030056	1.48217	2	6	0	0	0	0.135268	3	4	0.694105	2	3	0.848373	2	6	0.474034	1	2	0	0	0	0.210796	1	2	0.280665	1	2	0.225388	2	3	0.992225	0	7	0.684695	4	9	0.50231	18	44	40.9091
AP017645	Acanthamoeba castellanii mimivirus DNA, nearly complete genome, strain: Mimivirus shirakomae	1182849	0.860475	3	4	0.166782	0	1	0.0883464	2	3	0.402963	0	2	0.123131	1	1	1.2384	5	6	0.250679	1	2	0.642483	3	7	0.488821	2	4	0.392547	1	6	0.493746	1	4	0.795	1	12	0.495281	20	52	38.4615
JX962719	Acanthamoeba polyphaga moumouvirus, complete genome	1021348	0	0	0	1.54523	1	8	0.238738	3	7	0.700023	0	3	0.855606	1	6	0.478075	0	2	0.580636	0	4	0.744076	3	7	0.283058	0	2	0.22731	2	3	0	0	0	0.230177	0	3	0.490244	10	45	22.2222
KP836356	Marinitoga camini virus 2, complete genome	50307	0	0	0	0	0	0	0.692418	1	1	0	0	0	0	0	0	4.85301	1	1	0	0	0	0	0	0	0	0	0	0	0	0	0	0	0	0	0	0	0.462119	2	2	100
KF527228	Mimivirus terra2 genome	1168989	0.217669	0	1	0.168759	1	1	0.0893939	3	3	0	0	0	0.622954	4	5	0.835391	4	4	0	0	0	0.742973	8	8	0.123654	1	1	0.264801	4	4	0.1249	1	1	0.335178	4	5	0.293806	30	33	90.9091
KF493731	Hirudovirus strain Sangsue, complete genome	1181042	0.646343	1	3	0.167037	0	1	0.0294939	0	1	0	0	0	0.123319	0	1	0	0	0	0.125531	0	1	0.183848	1	2	0	0	0	0.0655247	0	1	0	0	0	0.132703	0	2	0.122817	2	12	16.6667
EU522111	Musca domestica salivary gland hypertrophy virus, complete genome	124279	0	0	0	0	0	0	0	0	0	0	0	0	0	0	0	0	0	0	0	0	0	0	0	0	1.16311	1	1	0	0	0	0	0	0	0	0	0	0.096926	1	1	100
HF679134	Mythimna separata entomopoxvirus 'L', complete genome	281182	0	0	0	0	0	0	0	0	0	0	0	0	0	0	0	0	0	0	0	0	0	0.386105	1	1	0	0	0	0.275222	1	1	0	0	0	0	0	0	0.0551106	2	2	100
AB515222	Feline immunodeficiency virus proviral env gene for envelope polyprotein, partial sequence, isolate: SMN5	821	0	0	0	0	0	0	0	0	0	0	0	0	0	0	0	0	0	0	0	0	0	0	0	0	0	0	0	0	0	0	0	0	0	0	0	0	0	0	0	#DIV/0!
AF480884	Panine herpesvirus 2 strain Heberling, complete genome	241087	0	0	0	0	0	0	0	0	0	0	0	0	0	0	0	0	0	0	0	0	0	0	0	0	0	0	0	0	0	0	0	0	0	0	0	0	0	0	0	#DIV/0!
AF512031	Choristoneura fumiferana multiple nucleopolyhedrovirus, complete genome	129593	0	0	0	0	0	0	0	0	0	0	0	0	0	0	0	0	0	0	0	0	0	0	0	0	0	0	0	0	0	0	0	0	0	0	0	0	0	0	0	#DIV/0!
CY077499	Influenza A virus (A/mallard/New Zealand/449-33/2004(H2N3)) segment 6, complete sequence	1428	0	0	0	0	0	0	0	0	0	0	0	0	0	0	0	0	0	0	0	0	0	0	0	0	0	0	0	0	0	0	0	0	0	0	0	0	0	0	0	#DIV/0!
DQ109188	Dengue virus type 3 1Fclone6 polyprotein gene, partial cds	752	0	0	0	0	0	0	0	0	0	0	0	0	0	0	0	0	0	0	0	0	0	0	0	0	0	0	0	0	0	0	0	0	0	0	0	0	0	0	0	#DIV/0!
DQ664501	Mastomys coucha papillomavirus 2, complete genome	7522	0	0	0	0	0	0	0	0	0	0	0	0	0	0	0	0	0	0	0	0	0	0	0	0	0	0	0	0	0	0	0	0	0	0	0	0	0	0	0	#DIV/0!
EU069819	Bandicoot papillomatosis carcinomatosis virus type 1, complete genome	7295	0	0	0	0	0	0	0	0	0	0	0	0	0	0	0	0	0	0	0	0	0	0	0	0	0	0	0	0	0	0	0	0	0	0	0	0	0	0	0	#DIV/0!
EU700755	HIV-1 clone Patient322_Time2_CENTRAL_MEMORY_CLONE4 from Canada envelope glycoprotein (env) gene, partial cds	921	0	0	0	0	0	0	0	0	0	0	0	0	0	0	0	0	0	0	0	0	0	0	0	0	0	0	0	0	0	0	0	0	0	0	0	0	0	0	0	#DIV/0!
EU857538	Citrus tristeza virus strain SP, complete genome	19251	0	0	0	0	0	0	0	0	0	0	0	0	0	0	0	0	0	0	0	0	0	0	0	0	0	0	0	0	0	0	0	0	0	0	0	0	0	0	0	#DIV/0!
FN860008	Simian foamy virus proviral partial pol gene, isolate SFVwrc279	533	0	0	0	0	0	0	0	0	0	0	0	0	0	0	0	0	0	0	0	0	0	0	0	0	0	0	0	0	0	0	0	0	0	0	0	0	0	0	0	#DIV/0!
GU108585	Grapevine associated totivirus-1 isolate Ctg412 hypothetical protein gene, complete cds	4218	0	0	0	0	0	0	0	0	0	0	0	0	0	0	0	0	0	0	0	0	0	0	0	0	0	0	0	0	0	0	0	0	0	0	0	0	0	0	0	#DIV/0!
JX426687	Enterovirus C99 isolate 99_DOU-055 polyprotein gene, partial cds	308	0	0	0	0	0	0	0	0	0	0	0	0	0	0	0	0	0	0	0	0	0	0	0	0	0	0	0	0	0	0	0	0	0	0	0	0	0	0	0	#DIV/0!
KC248419	Diporeia sp. associated circular virus isolate OL36582 replication-associated protein gene, complete cds	2595	0	0	0	0	0	0	0	0	0	0	0	0	0	0	0	0	0	0	0	0	0	0	0	0	0	0	0	0	0	0	0	0	0	0	0	0	0	0	0	#DIV/0!
KC292022	Halorubrum tailed phage 5, complete genome	76134	0	0	0	0	0	0	0	0	0	0	0	0	0	0	0	0	0	0	0	0	0	0	0	0	0	0	0	0	0	0	0	0	0	0	0	0	0	0	0	#DIV/0!
KF740664	Pithovirus sibericum isolate P1084-T, complete genome	610033	0	0	0	0	0	0	0	0	0	0	0	0	0	0	0	0	0	0	0	0	0	0	0	0	0	0	0	0	0	0	0	0	0	0	0	0	0	0	0	#DIV/0!
KF905720	HIV-1 isolate 19R_CLONE4 from South Africa envelope glycoprotein (env) gene, partial cds	600	0	0	0	0	0	0	0	0	0	0	0	0	0	0	0	0	0	0	0	0	0	0	0	0	0	0	0	0	0	0	0	0	0	0	0	0	0	0	0	#DIV/0!
KJ614039	HIV-1 isolate 2005_ZheJiang_HZ05ZJ164_HTS from China pol protein (pol) and gag protein (gag) genes, partial cds	1197	0	0	0	0	0	0	0	0	0	0	0	0	0	0	0	0	0	0	0	0	0	0	0	0	0	0	0	0	0	0	0	0	0	0	0	0	0	0	0	#DIV/0!
KM109981	Rhinovirus A strain HRVA/PUNE/NIV1065572/10 VP4/VP2 and 3D POL genes, partial cds	1379	0	0	0	0	0	0	0	0	0	0	0	0	0	0	0	0	0	0	0	0	0	0	0	0	0	0	0	0	0	0	0	0	0	0	0	0	0	0	0	#DIV/0!
KM229781	Chickpea chlorotic dwarf virus isolate CpCDV_C_SD_SD29_2013, complete genome	2574	0	0	0	0	0	0	0	0	0	0	0	0	0	0	0	0	0	0	0	0	0	0	0	0	0	0	0	0	0	0	0	0	0	0	0	0	0	0	0	#DIV/0!
KM589358	Bopivirus A isolate TCH6, complete genome	7018	0	0	0	0	0	0	0	0	0	0	0	0	0	0	0	0	0	0	0	0	0	0	0	0	0	0	0	0	0	0	0	0	0	0	0	0	0	0	0	#DIV/0!
KR349464	Areca palm velarivirus 1 isolate APV1_HN, complete genome	16080	0	0	0	0	0	0	0	0	0	0	0	0	0	0	0	0	0	0	0	0	0	0	0	0	0	0	0	0	0	0	0	0	0	0	0	0	0	0	0	#DIV/0!
KT862221	Sheep faeces associated smacovirus 2 isolate 47_Fec60415_sheep, complete sequence	2712	0	0	0	0	0	0	0	0	0	0	0	0	0	0	0	0	0	0	0	0	0	0	0	0	0	0	0	0	0	0	0	0	0	0	0	0	0	0	0	#DIV/0!
KU740013	Human rotavirus A strain RVA/Human-wt/TWN/104-701-D152/2015/G9P13 VP7 gene, partial cds	995	0	0	0	0	0	0	0	0	0	0	0	0	0	0	0	0	0	0	0	0	0	0	0	0	0	0	0	0	0	0	0	0	0	0	0	0	0	0	0	#DIV/0!
KU892528	Picobirnavirus sp. isolate human/BEL/HPBV1385/2010 RNA-dependent RNA polymerase gene, complete cds	1682	0	0	0	0	0	0	0	0	0	0	0	0	0	0	0	0	0	0	0	0	0	0	0	0	0	0	0	0	0	0	0	0	0	0	0	0	0	0	0	#DIV/0!
KY355259	Peach latent mosaic viroid isolate PLMVd-CJ-P2-29, complete genome	338	0	0	0	0	0	0	0	0	0	0	0	0	0	0	0	0	0	0	0	0	0	0	0	0	0	0	0	0	0	0	0	0	0	0	0	0	0	0	0	#DIV/0!
LC084754	Blueberry shoestring virus genomic RNA, partial sequence, clone: DECS_BSSV81	230	0	0	0	0	0	0	0	0	0	0	0	0	0	0	0	0	0	0	0	0	0	0	0	0	0	0	0	0	0	0	0	0	0	0	0	0	0	0	0	#DIV/0!
LC314158	Orthohepevirus A genomic RNA, complete genome, isolate: HE-JA16-0610	7212	0	0	0	0	0	0	0	0	0	0	0	0	0	0	0	0	0	0	0	0	0	0	0	0	0	0	0	0	0	0	0	0	0	0	0	0	0	0	0	#DIV/0!
MG298854	Human gammaherpesvirus 4 isolate IMS_Saliva_243, partial genome	169485	0	0	0	0	0	0	0	0	0	0	0	0	0	0	0	0	0	0	0	0	0	0	0	0	0	0	0	0	0	0	0	0	0	0	0	0	0	0	0	#DIV/0!
MG571101	Bark beetle-associated genomovirus 5 isolate BbaGV-5_US-AB01_6-2014, complete genome	2205	0	0	0	0	0	0	0	0	0	0	0	0	0	0	0	0	0	0	0	0	0	0	0	0	0	0	0	0	0	0	0	0	0	0	0	0	0	0	0	#DIV/0!
MG641197	Lynx canadensis faeces associated genomovirus CL1 148, complete genome	2188	0	0	0	0	0	0	0	0	0	0	0	0	0	0	0	0	0	0	0	0	0	0	0	0	0	0	0	0	0	0	0	0	0	0	0	0	0	0	0	#DIV/0!
MG693104	Limbe picobirna-like virus isolate P11-378 RdRp gene, complete cds	1940	0	0	0	0	0	0	0	0	0	0	0	0	0	0	0	0	0	0	0	0	0	0	0	0	0	0	0	0	0	0	0	0	0	0	0	0	0	0	0	#DIV/0!
MG693107	Bat parvovirus isolate BtPV/CMR/2014 Non-structural ORF and Structural ORF genes, complete cds	4057	0	0	0	0	0	0	0	0	0	0	0	0	0	0	0	0	0	0	0	0	0	0	0	0	0	0	0	0	0	0	0	0	0	0	0	0	0	0	0	#DIV/0!
MG693161	Bat rotavirus H isolate RVH/Bat-wt/CMR/CMR63/2014/GXPX VP6 VP6 gene, complete cds	1310	0	0	0	0	0	0	0	0	0	0	0	0	0	0	0	0	0	0	0	0	0	0	0	0	0	0	0	0	0	0	0	0	0	0	0	0	0	0	0	#DIV/0!
MG779479	Dragonfly associated cyclovirus isolate DfCyV-FZ3, complete genome	1713	0	0	0	0	0	0	0	0	0	0	0	0	0	0	0	0	0	0	0	0	0	0	0	0	0	0	0	0	0	0	0	0	0	0	0	0	0	0	0	#DIV/0!
MG995696	Darwin bee virus 6 isolate NT-8 nonstructural polyprotein and structural polyprotein genes, complete cds	9123	0	0	0	0	0	0	0	0	0	0	0	0	0	0	0	0	0	0	0	0	0	0	0	0	0	0	0	0	0	0	0	0	0	0	0	0	0	0	0	#DIV/0!
MH616699	CRESS virus sp. isolate ctdb399, complete genome	2239	0	0	0	0	0	0	0	0	0	0	0	0	0	0	0	0	0	0	0	0	0	0	0	0	0	0	0	0	0	0	0	0	0	0	0	0	0	0	0	#DIV/0!
